# Supplementary material for: One species or four? Yes!...and, no. Or, arbitrary assignment of lineages to species obscures the diversification processes of Neotropical fishes
Source: PLoS One. 2017 Feb 24;12(2):e0172349. doi: 10.1371/journal.pone.0172349 (PMC5325279; doi:10.1371/journal.pone.0172349)
Supplement: S1 Table — (XLSX) [file pone.0172349.s010.xlsx]

## Sheet: micros
	microsat locus	No. alleles	di-nucleotide-only alleles?
	A6	6	yes
	B3	9	yes
	D12	10	yes
	E3	26	yes
	Cin22	24	yes
	G4	13	yes
	F12	33	yes
	C11	16	yes
	C1	15	yes
	D2	50	no (9)
	SM2	41	no (7)
