# Supplementary material for: One species or four? Yes!...and, no. Or, arbitrary assignment of lineages to species obscures the diversification processes of Neotropical fishes
Source: PLoS One. 2017 Feb 24;12(2):e0172349. doi: 10.1371/journal.pone.0172349 (PMC5325279; doi:10.1371/journal.pone.0172349)
Supplement: S2 Table — (XLSX) [file pone.0172349.s011.xlsx]

## Sheet: sequences
	locus	length	S
	mt-control region	563	132
	mt-ATPase8,6	842	76
	xsrc	747	12
	mitf	743	8
	CteOA7	484	5
	1835e6	632	3
	GnRH	374	3
	TmoM27	337	2
	Cpiorcons	378	3
	CorF12	380	7
	CmoMJ3	504	5
	CmoME5	494	9
	CinKA7	797	3
	55378e1	807	3
	55305e1	592	7
	35564e5	766	8
	18049e2	407	5
	14867e1	744	8
	8680e2and3	1099	6
