# Supplementary material for: One species or four? Yes!...and, no. Or, arbitrary assignment of lineages to species obscures the diversification processes of Neotropical fishes
Source: PLoS One. 2017 Feb 24;12(2):e0172349. doi: 10.1371/journal.pone.0172349 (PMC5325279; doi:10.1371/journal.pone.0172349)
Supplement: S3 Table — Values significant after correction for multiple tests (Benjamini-Hochberg) are shown in gray. (XLSX) [file pone.0172349.s012.xlsx]

## Sheet: Fst-Rst
		N	JT	MC	AR	CN	MS	NH	TR	OR	JC	IT	LG	AC	CU	PU	GA	JR	AG
	JT	5	--	0.8777	0.66764	0.68748	0.73578	0.81046	0.75955	0.7824	0.36533	0.2811	0.46012	0.2607	0.5895	0.63664	0.6547	0.35331	0.70646
	MC	2	0.6514	--	0.66216	0.77283	0.84032	0.87466	0.80853	0.82918	0.74826	0.76748	0.84399	0.88868	0.77433	0.8507	0.79799	0.84902	0.70096
	AR	10	0.41348	0.24736	--	0.30611	0.55004	0.62079	0.41866	0.56909	0.46349	0.44689	0.59725	0.57397	0.36936	0.55681	0.52421	0.59137	0.42437
	CN	10	0.40971	0.33728	0.16751	--	0.18067	0.2676	0.10023	0.23084	0.36559	0.40775	0.47708	0.54939	0.41649	0.28882	0.18005	0.56389	0.28954
	MS	8	0.38515	0.30551	0.11639	0.07557	--	0.01779	0.12935	0.09831	0.35047	0.45789	0.47845	0.6088	0.50824	0.28516	-0.00598	0.61327	0.33347
	NH	10	0.45529	0.40522	0.22444	0.14995	0.05856	--	0.09364	0.01947	0.47774	0.57918	0.60325	0.72341	0.59535	0.46122	0.07152	0.7039	0.39354
	TR	2	0.48401	0.39073	0.16352	0.04384	0.01255	0.01876	--	-0.05323	0.3627	0.47238	0.57327	0.66885	0.42693	0.46225	0.15054	0.65189	0.09235
	OR	14	0.39503	0.36089	0.18995	0.12477	0.05055	0.02728	-0.05567	--	0.47701	0.56915	0.60924	0.68981	0.58212	0.48351	0.15669	0.69259	0.25703
	JC	8	0.36039	0.30498	0.24308	0.22008	0.17395	0.2551	0.171	0.22986	--	0.04807	0.05791	0.05006	0.24588	0.24683	0.26602	0.1658	0.42326
	IT	9	0.37133	0.33481	0.2495	0.23857	0.18753	0.26728	0.19225	0.24345	0.01825	--	0.04988	0.01069	0.27741	0.26255	0.37786	0.034	0.48615
	LG	9	0.35957	0.333	0.24185	0.25717	0.18712	0.24913	0.21255	0.23014	0.08247	0.09707	--	0.12907	0.3993	0.18473	0.35085	0.12692	0.60098
	AC	4	0.42772	0.35569	0.26179	0.24905	0.18634	0.28325	0.22105	0.25208	0.07009	-0.03935	0.04024	--	0.42297	0.40202	0.48628	0.0077	0.61017
	CU	5	0.47568	0.42174	0.27998	0.21207	0.14928	0.18108	0.16123	0.18066	0.13406	0.14373	0.12266	0.14431	--	0.46648	0.40843	0.39123	0.56736
	PU	6	0.57642	0.52216	0.34819	0.28504	0.25734	0.31219	0.33245	0.30857	0.24425	0.27558	0.27855	0.2974	0.3066	--	0.16466	0.38161	0.50535
	GA	9	0.44782	0.39371	0.23844	0.15509	0.11195	0.15145	0.10899	0.14746	0.21409	0.21161	0.22619	0.19299	0.13571	0.29683	--	0.51237	0.36219
	JR	9	0.51071	0.53602	0.37612	0.35561	0.31004	0.39869	0.39347	0.35815	0.22904	0.27631	0.27889	0.30442	0.37877	0.42454	0.3851	--	0.64981
	AG	6	0.59397	0.57268	0.37376	0.28808	0.24269	0.2778	0.25745	0.255	0.29984	0.3301	0.34482	0.37217	0.34365	0.41056	0.29719	0.46445	--
