# Supplementary material for: One species or four? Yes!...and, no. Or, arbitrary assignment of lineages to species obscures the diversification processes of Neotropical fishes
Source: PLoS One. 2017 Feb 24;12(2):e0172349. doi: 10.1371/journal.pone.0172349 (PMC5325279; doi:10.1371/journal.pone.0172349)
Supplement: S4 Table — (XLSX) [file pone.0172349.s013.xlsx]

## Sheet: num.pops.
				Cluster Prior
			K	2	2	2	2	2	5	5	5	5	5	10	10	10	10	10	Avg.
	11 loci	Cluster Posterior	1																0
			2																0
			3	0.88	0.83	0.91	0.77	0.93	0.66	0.65	0.59	0.59	0.61	0.34	0.31	0.45	0.33	0.37	0.615487
			4	0.11	0.17	0.09	0.22	0.07	0.3	0.31	0.36	0.37	0.31	0.48	0.46	0.43	0.46	0.47	0.307744
			5	0.01	0.01		0.01		0.03	0.04	0.04	0.04	0.07	0.17	0.2	0.11	0.17	0.13	0.0687583
			6											0.01	0.03	0.02	0.04	0.02	0.00801068
			7																0
	9 loci	Cluster Posterior	1																0
			2																0
			3																0
			4																0
			5	1	1	1	1	1				0.03							0.335557
			6						1	1	0.99	0.97	1	0.99		1	1	0.99	0.596398
			7											0.01	1			0.01	0.0680454
