# Supplementary material for: One species or four? Yes!...and, no. Or, arbitrary assignment of lineages to species obscures the diversification processes of Neotropical fishes
Source: PLoS One. 2017 Feb 24;12(2):e0172349. doi: 10.1371/journal.pone.0172349 (PMC5325279; doi:10.1371/journal.pone.0172349)
Supplement: S5 Table — (XLSX) [file pone.0172349.s014.xlsx]

## Sheet: Sheet1
100mil gen		priors	priors	priors	summary collapseHeight: 1x10-5			summary collapseHeight: 1x10-4			node depths
data		collapse height	collapse weight (beta a,b)*	pop-scale (expon.)	retained**	max PP	tip arrangements	retained**	max PP	tip arrangements	mel-mir	JT-OR	IT-OR
all-mtnuc		1e-05	1,1	0.0001	9	0.25	(OR,TR),(AR),(CN),(JR),(PU),(AG),(CU),(AC,IT),(JT),(mel),(mir)	1	0.534	(OR,TR,AR,CN,JR,PU,AG,CU,AC,IT,JT),(mel,mir)	8.4e-05	5.6e-05	8.2e-05
all-mtnuc-popscale		1e-05	1,1	1e-05	9	0.241	(OR,TR),(AR),(CN),(JR),(PU),(AG),(CU),(AC,IT),(JT),(mel),(mir)	1	0.633	(OR,TR,AR,CN,JR,PU,AG,CU,AC,IT,JT),(mel,mir)	7e-05	6.4e-05	5.4e-05
all-mtnuc-height		1e-06	1,1	0.0001	9	0.369	(OR,TR),(AR),(CN),(JR),(PU),(AG),(CU),(AC,IT),(JT),(mel),(mir)	1	0.555	(OR,TR,AR,CN,JR,PU,AG,CU,AC,IT,JT),(mel,mir)	8.5e-05	5e-05	8.3e-05
all-mtnuc-height2		0.0001	1,1	0.0001	11	0.277	(OR),(TR),(AR),(CN),(JR),(PU),(AG),(CU),(AC),(IT),(JT),(mel),(mir)	1	0.529	(OR,TR,AR,CN,JR,PU,AG,CU,AC,IT,JT),(mel,mir)	8.2e-05	6.2e-05	8.5e-05
all-mtnuc-weight		1e-05	1.5,1	0.0001	9	0.257	(OR,TR),(AR),(CN),(JR),(PU),(AG),(CU),(AC,IT),(JT),(mel),(mir)	1	0.534	(OR,TR,AR,CN,JR,PU,AG,CU,AC,IT,JT),(mel,mir)	8.7e-05	5.5e-05	8.4e-05
all-mtnuc-weight2		1e-05	4,1	0.0001	9	0.179	(OR,TR),(AR),(CN),(JR),(PU),(AG),(CU),(AC,IT),(JT),(mel),(mir)	1	0.562	(OR,TR,AR,CN,JR,PU,AG,CU,AC,IT,JT),(mel,mir)	8.3e-05	5.2e-05	8e-05
200mil gen		priors	priors	priors	summary collapseHeight: 1x10-5			summary collapseHeight: 1x10-4
data		collapse height	collapse weight (beta a,b)*	pop-scale (expon.)	retained**	max PP	tip arrangements	retained**	max PP	tip arrangements	mel-mir	JT-OR	IT-OR
all-mtnuc	a	1e-05	1,1	0.0001	9	0.242	(OR,TR),(AR),(CN),(JR),(PU),(AG),(CU),(AC,IT),(JT),(mel),(mir)	1	0.556	(OR,TR,AR,CN,JR,PU,AG,CU,AC,IT,JT),(mel,mir)	8.5e-05	5.7e-05	8.2e-05
all-mtnuc	b	1e-05	1,1	0.0001	9	0.279	(OR,TR),(AR),(CN),(JR),(PU),(AG),(CU),(AC,IT),(JT),(mel),(mir)	1	0.531	(OR,TR,AR,CN,JR,PU,AG,CU,AC,IT,JT),(mel,mir)	8.7e-05	5.7e-05	8.2e-05
all-nuc	a	1e-05	1,1	0.0001	8	0.201	(OR,TR),(AR,CN),(JR),(PU),(AG),(CU),(AC,IT),(JT),(mel),(mir)	3	0.128	(OR,TR,AR,CN),(JR,PU,AG,CU,AC,IT),(JT),(mel),(mir)	0.000228	0.00022	0.000155
all-nuc	b	1e-05	1,1	0.0001	8	0.182	(OR,TR),(AR,CN),(JR),(PU),(AG),(CU),(AC,IT),(JT),(mel),(mir)	3	0.151	(OR,TR,AR,CN),(JR,PU,AG,CU,AC,IT),(JT),(mel),(mir)	0.000231	0.000218	0.000156
up-mtnuc	a	1e-05	1,1	0.0001	5	0.532	(OR,TR),(AR),(CN),(IT),(JT),(mel),(mir)	3	0.33	(OR,TR,AR,CN),(IT),(JT),(mel),(mir)	0.000122	0.000107	0.000625
up-mtnuc	b	1e-05	1,1	0.0001	5	0.523	(OR,TR),(AR),(CN),(IT),(JT),(mel),(mir)	3	0.32	(OR,TR,AR,CN),(IT),(JT),(mel),(mir)	0.00012	0.000106	0.000506
up-nuc	a	1e-05	1,1	0.0001	6	0.331	(OR),(TR),(AR),(CN),(IT),(JT),(mel),(mir)	4	0.482	(OR,TR),(AR,CN),(IT),(JT),(mel),(mir)	0.000301	0.000288	0.000688
up-nuc	b	1e-05	1,1	0.0001	6	0.368	(OR),(TR),(AR),(CN),(IT),(JT),(mel),(mir)	4	0.491	(OR,TR),(AR,CN),(IT),(JT),(mel),(mir)	0.000296	0.000278	0.000683
*beta (1,1) is a uniform weight on different numbers of species; (1.5,1) and (4,1) both put more weight on fewer species, with the latter heavier on fewer species than the former
**from Cichla pinima sensu lato, without machado
